# Supplementary material for: Ongoing impacts of childhood-onset glomerular diseases during young adulthood
Source: Pediatr Nephrol. 2023 Dec 19;39(6):1791–9. doi: 10.1007/s00467-023-06250-z (PMC11026251; doi:10.1007/s00467-023-06250-z)
Supplement: Supplementary file 3 — Supplementary file3 (XLSX 15 KB) [file 467_2023_6250_MOESM3_ESM.xlsx]

## Sheet: Sheet1
Supplemental Table 2: List of comments about the impact on school life and higher education in the form of open-ended questions
Participants	Comments about the impact on school life	Extracted Factor
INS patient 1	Although there were no problems in classroom studies, osteoporosis due to the effects of steroids made it necessary to select and observe athletic subjects in physical education. There was a time requirement for oral medications (e.g., 30 minutes before meals), and special consideration had to be given to meals on study tours and camps.	Exercise restriction Medication Dietary restriction
INS patient 2	I started observing physical education more often. Facial swelling made it embarrassing to go to school.	Exercise restriction Appearance changes
INS patient 3	I sometimes felt that my physical ability was significantly inferior to others in physical education and athletic festivals.	Physical declines
INS patient 4	I often missed school due to a relapse, and sometimes I felt uneasy about going back to school after a long absence.	Increased absences
INS patient 5	I hated it when teachers and friends called me a cheater. I was teased and bullied because of my full moon face and thick body hair. Whenever the homeroom teacher changed, I explained my illness and other circumstances to them, but they did not fully understand and sometimes said things that were not thoughtful to me. The school did not actively try to understand. When the patient's condition is …	Inadequate understanding of surroundings Appearance changes
INS patient 6	I could not actively participate in physical education classes, athletic meets, and club activities.	Exercise restriction
INS patient 7	I could not participate in club activities due to recurrence of the disease.	Exercise restriction
INS patient 8	I was unable to participate in physical education classes and some events due to my limited mobility. The club activities I could belong to were limited due to exercise restrictions.	Exercise restriction
INS patient 9	I was bullied by my body changes due to side effects.	Appearance changes Bullying
INS patient 10	I was banned from exercise and club activities. I had to take a lot of medication.	Exercise restriction Madication
INS patient 11	I had to miss classes because of hospital visits during the daytime on weekdays.	Increased absences Impact on learning
INS patient 12	During the treatment, my face was rounded due to side effects and I was stressed about my appearance. I could not participate in sports festivals because I was in the hospital.	Appearance changes Increased absences
INS patient 13	I tended to miss classes and morning extracurricular activities at my high school. I was hospitalized several times during my junior high school years and had to take tests on my own.	Impact on learning Increased absences
INS patient 14	I was sick and had mood swings due to the medication I was taking, so I could hardly go to school	Medication
INS patient 15	My condition prevented me from participating in physical education and cleaning time.	Exercise restriction
INS patient 16	Physical activity was restricted. Due to my hospitalization, I could not spend my school days with others	Exercise restriction Increased absences
INS patient 17	It was very difficult for me because I was ill during the examination period. I was surprised that some of the students' attitudes changed before and after their faces became round due to the side effects of the medication they took in high school. I sometimes felt that it was difficult for teachers to understand me. I was forced to take a leave of absence from club activities that I loved so muc…	Impact on the examination Impact on learning Inadequate understanding of surroundings Exercise restriction Infection conditions
INS patient 18	I was concerned about the swelling of my face, gaining weight due to the side effects of elementary school, and the increase in hair volume.	Appearance changes
IgAN patient 1	I can't do physical education. I want to join an athletic club, but I can't.	Exercise restriction
IgAN patient 2	I could not continue to participate in club activities that I loved due to exercise restrictions. I couldn't participate in the P.E. festival due to hospitalization or illness.	Exercise restriction
IgAN patient 3	I couldn't participate in physical education classes as much as I would have liked.	Exercise restriction
IgAN patient 4	I had a restricted school life due to long-term hospitalization, regular medical examinations, and observation of P.E. classes.	Impact on learning Increased absences Exercise restriction
IgAN patient 5	I was unable to participate in club activities and physical education due to exercise restrictions.	Exercise restriction
IgAN patient 6	Restrictions on physical activity made it difficult for me to participate in major events such as athletic meets.	Exercise restriction
IgAN patient 7	During the flu season, I had to study alone in a separate room to avoid infection. I often had to observe physical education classes and could not participate in camps and outdoor activities.	Impact on learning Infection conditions Exercise restriction
IgAN patient 8	I was not allowed to exercise.	Exercise restriction
IgAN patient 9	I wanted to participate in club activities such as marching, but could not because of exercise restrictions. I discussed this with the school teachers and my doctor.	Exercise restriction
IgAN patient 10	I was not involved in strenuous sports such as swimming and marathon running. I participated in ball games, but I felt like I was not moving actively. I think I was blessed to have good friends around me because I was never told what to do even though I observed marathons and swimming all the time, which were too hard for me to do.	Exercise restriction
IgAN patient 11	I wanted to join an athletic club, but I joined a cultural club because of my physical limitations. I could not participate in physical education. I was seen as a rarity because I commuted to school by bus instead of bicycle.	Physical declines
IgAN patient 12	I was restricted from exercising for a long period of time and could not do any exercise that made me gasp for air. It was hard for me because people thought that I was a skimp when I couldn't do endurance running, even though I didn't look sick or injured (not because of a fracture or other visible illness or injury).	Physical declines Inadequate understanding of surroundings
IgAN patient 13	I had to limit my PE classes and adjust lunch sizes.	Exercise restriction Dietary restriction
Participants	Comments about the impact on higher education	Extracted Factor
INS patient 1	I was accepted to several well-known preparatory schools outside of the prefecture, but went to a local prefectural high school due to my illness.	Impact on learning Difficulties in Relocation
INS patient 2	I had a recurrence of the disease during the entrance examination, and was wheelchair-bound at the examination site.	Impact on the examination
INS patient 3	I did not feel any impact on my studies. It was difficult for me to get a job that requires physical use due to my chronic illness, so I prioritized getting a qualification.	Physical declines
INS patient 4	I had trouble taking the exam due to frequent absences. I have a lot of absences due to hospitalization for relapse, etc., but it is hard for them not to understand me. The medication I take causes my hair to turn red, which is a problem at school. I was warned many times at school because my hair turned red due to the effects of the medication.	Impact on learning Increased absences Inadequate understanding of surroundings Appearance changes
INS patient 5	If I had not developed nephrosis, I would not be in my current occupation. (Nurse)	Positive impact
INS patient 6	I was often so tired that I fell asleep as soon as I got home from school, which interfered with my studies for entrance exams.	Physical declines Impact on learning
INS patient 7	It did not affect me because the onset of the disease occurred after I had decided where to go to school.
INS patient 8	I was not allowed to take the entrance examination for high school outside of the prefecture.I was not allowed by my parents to live on my own.	Difficulties in Relocation
INS patient 9	I relapsed during the examinations.	Impact on the examinartion
INS patient 10	I chose to study special-needs education at university because I wanted to learn how sick children feel and what kind of support methods are available to them, and I wanted to become a teacher in a hospital class. I don't think I would have thought about this if I hadn't gotten sick.	Positive impact
IgAN patient 1	Due to a medical checkup or hospitalization, I could not take the entrance exam for the high school of my choice because the school said I could not take the exam because I did not have enough days of attendance. I was supposed to take a university entrance examination, but was not allowed to take it because of my illness.	Increased absences Impact on higher education
IgAN patient 2	When I took the high school entrance examination, I had hoped to receive a recommendation, but I did not receive one because my physical education evaluation was not good enough for the visit.	Increased absences Exercise restriction
IgAN patient 3	I became depressed because I was studying for the university entrance examinations and also because I was reducing the amount of steroids I was taking.	Impact on learning Medication
IgAN patient 4	I chose a high school where I could take the entrance exam early in order to be hospitalized.	Impact on learning Impact on the examination
IgAN patient 5	My parents told me that I would not be able to do a physically active job in the future, so they recommended that I go to college.	Impact on higher education Physical decline
IgAN patient 6	I went to an in-hospital class because I was hospitalized for a long time, so I was able to take one-on-one classes with a teacher and my grades improved.	Impact on learning
IgAN patient 7	I was hospitalized in my third year of junior high school, and I was behind in my studies, so I was worried when I took the high school entrance exam.	Impact on learning
